# Supplementary material for: Aerosol delivery of SARS-CoV-2 human monoclonal antibodies in macaques limits viral replication and lung pathology
Source: Nat Commun. 2023 Nov 3;14:7062. doi: 10.1038/s41467-023-42440-x (PMC10624670; doi:10.1038/s41467-023-42440-x)
Supplement: Supplementary file 4 — Source Data [file 41467_2023_42440_MOESM4_ESM.xlsx]

## Sheet: SARS-CoV-2 RNA
			Cohort
			Control Pre-exposure				Anti-SARS-CoV2 pre-exposure				Control post-exposure				Anti-SARS-CoV2 pre/post exposure				Anti-SARS-CoV2 post-exposure
		Animal ID:	38418	38901	38956	38958	38567	38907	38939	39055	38957	38960	39057	39078	38323	38885	38929	39007	37744	38469	38579	38941
BAL	days pi	0	1	1	1	1	1	1	1	1	1	1	1	1	1	1	1	1	1	1	1	1
		1	1029653733	3401958867	381965107	63669423	34031	48853	449653	2119502	1000914550	1395066450	34390454	423279050	210595	3534577	136835	28665	185852648	236193000	294667926	450205020
		3	26213942	72896300	500348323	12284805	30900	250802	1249234	1973403	336071725	504567175	16918232	110152383	339516	22950130	8533	1	20006854	81888626	4879108	43822154
		5	8004754	38945129	31967479	29495922	550645	12640178	37560090	59432	43999195	47216587	7989321	18107423	249140	7747537	345879	9325	4242797	22278646	729342	2386242
		7	482569	2652192	29427786	35636160	639156	610496	1543768	5540310	870675	17509003	5374876	3466974	8765	6385293	1	322231	1712969	880950	343410	781472
			Cohort
			Control Pre-exposure				Anti-SARS-CoV2 pre-exposure				Control post-exposure				Anti-SARS-CoV2 pre/post exposure				Anti-SARS-CoV2 post-exposure
		Animal ID:	38418	38901	38956	38958	38567	38907	38939	39055	38957	38960	39057	39078	38323	38885	38929	39007	37744	38469	38579	38941
NAS	days pi	0	1	1	1	1	1	1	1	1	1	1	1	1	1	1	1	1	1	1	1	1
		1	8190089	776961	1	2872	30565	7107	30886	4532	76236754	66133	228162925	103110265	349613	5920	1	16302	55797272	184515446	3072667	33476
		2	1560079	379410	241406	58195	282874	130988574	2376323160	797	211541753	291294	5971549400	3537826	2142734	2293	1	1	221051060	2651122880	66126146	170743
		3	2215021	2149556	1219404	1064992	74862488	3668556	184201665	46743	638518275	2801144	390023425	29147568	7305	55159	1	1	51544940	146451274	30686182	1
		5	542030460	93928593	32609523	261405127	129823	39360051	50291702	20721223	222957673	18881711	30296248	314975870	37721462	6830	452676	1	360264990	2037906	71868898	1
		7	53321786	1656392	400402383	16021847	1076667	21325754	9973456	4452968	16301766	181916813	66078976	746545	136210902	1411	525189	1	24403147	2693080	33385513	1
			Cohort
			Control Pre-exposure				Anti-SARS-CoV2 pre-exposure				Control post-exposure				Anti-SARS-CoV2 pre/post exposure				Anti-SARS-CoV2 post-exposure
		Animal ID:	38418	38901	38956	38958	38567	38907	38939	39055	38957	38960	39057	39078	38323	38885	38929	39007	37744	38469	38579	38941
OP	days pi	0	1	1	1	1	1	1	1	1	1	1	1	1	1	1	1	1	1	1	1	1
		1	72922347	5576898	4062450	1	455139	28048	2287	1	8280099	335152	16957041	103110265	2526485	396324	273369	300515	595511920	169086976	405995530	279596
		2	8010	5739067	66154143	1503246	1	14914680	554867213	253128060	70740766	14531	2461548	3537826	18187	5046420	7371905	115993	110829966	7845099	6566488	2982452
		3	16986696	711623	2950139	6892	54940	2586084	55276	2969588	92115373	10591586	7064963	29147568	6758239	39797065	24514	1	1325045	6477131	59331174	77805
		5	96535	31597839	90354599	23047863	2496	58044732	12558526	788166	379782738	4819680	20220736	314975870	35248	26943843	19232506	1874	51689761	17479016	13245695	882443
		7	3999503	26557	218195	1	12883579	1011377	7475	1654498	4967040	8665	9060962	746545	3880119	5027	421188	6374567	1480195	8627488	4319624	15844

## Sheet: SARS-CoV2 infectious virus
			Cohort
			Control Pre-exposure				Anti-SARS-CoV2 pre-exposure				Control post-exposure				Anti-SARS-CoV2 pre/post exposure				Anti-SARS-CoV2 post-exposure
		Animal ID:	38418	38901	38956	38958	38567	38907	38939	39055	38957	38960	39057	39078	38323	38885	38929	39007	37744	38469	38579	38941
BAL	days pi	0	0	0	0	0	0	0	0	0	0	0	0	0	0	0	0	0	0	0	0	0
		1	0	0	933.333	140	73.3333	0	0	0	0	7000	0	5500	0	0	0	0	400	566.667	140	800
		3	0	5000	226667	0	73.3333	0	0	0	2666.67	261667	140	133.333	0	0	0	0	46.6667	0	0	0
		5	3600	2600	933.333	0	0	0	0	0	0	6333.33	0	0	0	0	0	0	46.6667	46.6667	113.333	113.333
		7	0	0	1866.67	0	0	0	66.6667	0	0	0	0	0	0	0	0	0	106.667	366.667	73.3333	46.6667
			Cohort
			Control Pre-exposure				Anti-SARS-CoV2 pre-exposure				Control post-exposure				Anti-SARS-CoV2 pre/post exposure				Anti-SARS-CoV2 post-exposure
		Animal ID:	38418	38901	38956	38958	38567	38907	38939	39055	38957	38960	39057	39078	38323	38885	38929	39007	37744	38469	38579	38941
NAS	days pi	0	0	0	0	0	0	0	0	0	0	0	0	0	0	0	0	0	0	0	0	0
		1	253333	8800	0	0	106.667	0	0	0	92500	0	345833	0	0	0	0	0	333.333	13333.3	140	34
		2	1266.67	273.333	0	0	466.667	0	291667	0	24166.7	0	508333	8833.33	0	0	0	0	73.3333	46.6667	73.3333	34
		3	406.667	1333.33	273.333	1533.33	28833.3	1166.67	48333.3	0	66666.7	300	61666.7	5466.67	0	0	0	0	140	0	73.3333	0
		5	373333	246667	18000	213333	46.6667	62500	3333.33	1466.67	833.333	2166.67	4733.33	44333.3	0	0	0	0	1100	146.667	0	0
		7	3333.33	0	16666.7	9066.67	4166.67	2500	2400	133.333	133.333	6366.67	2700	9166.67	1900	0	0	0	133.333	106.667	133.333	134
			Cohort
			Control Pre-exposure				Anti-SARS-CoV2 pre-exposure				Control post-exposure				Anti-SARS-CoV2 pre/post exposure				Anti-SARS-CoV2 post-exposure
		Animal ID:	38418	38901	38956	38958	38567	38907	38939	39055	38957	38960	39057	39078	38323	38885	38929	39007	37744	38469	38579	38941
OP	days pi	0	0	0	0	0	0	0	0	0	0	0	0	0	0	0	0	0	0	0	0	0
		1	21466.7	2133.33	4133.33	0	73.3333	73.3333	140	0	1033.33	0	7166.67	14500	0	0	0	0	25833.3	7000	26500	173.333
		2	0	600	19666.7	800	0	4533.33	90833.3	270833	4500	0	133.333	106.667	0	0	266.667	0	73.3333	80	140	73.3333
		3	0	0		0	0	48333.3	0	0	833.333	0	400	900	0	0	0	0	80	240	240	0
		5	0	30666.7	14000	2000	0	99333.3	5866.67	140	14666.7	0	15000	6833.33	0	106.667	200	0	1133.33	173.333	700	6.66667
		7	0	0	0	0	300	166.667	850	106.667	0	0	0	100	0	0	0	166.667	0	73.3333	0	73.3333

## Sheet: Tissue vRNA
					Group 1					Group 2					Group 3					Group 4					Group 5
					Pre exposure Control					Pre Exp					Post exposure control					Pre/Post exposure					Post exposure
	Tissue			38418	38901	38956	38958		38567	38939	38907	39055		39057	39078	38957	38960		38885	38323	38929	39007		37744	38579	38941	38469
	Lung-Left caudal lobe			466.569	1414.76	2.78183e+07	11089.6		631.842	3459.63	389.625	5.21544		246898	256544	7.09279e+06	2.25253e+07		2307.65	383.806	287.392	0		3074.05	5182.32	45389.1	323.15
	Lung-Left middle lobe			0	43977	1088.58	76		1048.74	32470.8	113.216	39.8528		74.7929	280099	2166.43	4.25338e+07		1236.06	630.72	72.3802	0		5099.7	920.59	10584.7	705.896
	Lung-Left prox lobe			1.11493e+07	43184.9	50740	121.884		2182.94	22432.3	9.27236	780.023		109797	8115.33	114395	1.13337e+06		286.81	202.438	0	0		7660.49	1399.63	1042.89	437.634
	Lung-Right accessory lobe			970789	98465.2	8.7265e+06	17639.2		6289.22	1527.28	146.365	5.06354		14703.7	549079	727962	9912317		259.372	424.66	365.242	88.278		436758	101.138	11776.3	22168.8
	Lung-Right caudal lobe			391996	1.1379e+06	2.3655e+07	1.81781e+06		1477.78	1470.01	165.157	4.52782		43910.2	915998	6.53098e+06	21442730		4917.49	935.236	82.6801	0		39381.1	30.8604	591181	412582
	Lung-Right middle lobe			183225	10125.5	58464.3	1289.57		1652.14	2730.33	128.263	23.6928		45925.6	335258	31322.7	111012		4925.52	370.417	0	74.1662		12843	51.9085	3212.96	5153.46
	Lung-Right prox lobe			4466.21	497.659	386351	569.163		2008.27	5079.63	1245.53	11.9953		77617.1	723957	242002	8969.29		0	350.512	0	0		4970.42	112.08	907.262	718.925
	Nasal turbinates: R & L			1.55689e+07	284.174	8.7843e+06	6.57878e+06		5.2154e+06	1.29095e+07	1.10649e+07	424691		1.09197e+06	10079313	372743	1.11993e+07		179186	1675555	4.88955e+06	249726		1.20808e+06	2.3817e+06	3.44113e+06	4.37038e+06
	Oropharynx			1440.43	958.231	0	10689.9		28176.6	525784	36615.3	29319		550.859	35789.4	3384.16	207670		25447	54422.6	13179.5	97346.7		20419.3	3864.98	156782	10629.5
	Tracheobronchial LN			9678.85	263960	21116.3	7603.65		59505.7	7184.03	4609.81	729.109		1262.46	56551.8	38090.5	120729		2604.51	10173.8	2074.3	0		2836.81	2425.31	5011.62	6229.48
	Trachea			117.304	0	87942.8	4.40375e+06		874586	1.39096e+06	58.5249	90047.6		607422	1.38295e+06	148256	386211		1.17977e+06	9375.89	2138.25	2565.92		1.14018e+07	4665.17	16222.2	2.74373e+06
	Heart			725.113	71057.8	5425.72	26796.2		25.1732	473652	9643.82	3091.9		392.16	60805.3	3455.75	12879		454.141	6387.93	999.837	245.206		22551	1178.75	3207.11	2030.76
	Submandibular LN			324.638	2056.69	42.3352	382.671		30613.2	330.6	7.08547	6676.73		0	7180.68	0	8144.33		2369.75	355.753	2490.84	2252.48		62.5578	0	379.099	20660.9
	Spinal cord (cervical)			103940	0	558387	7853.2		266758	161762	10.2406	49496		2.50604	19141.2	2334.46	83942.1		14191.6	12294.3	11450.6	9340		11379.8	5769.89	17926.7	17182.7
	Retropharyngeal LN			1308.2	0	1.872e+07	1611.05		49687.4	22058.5	32514.2	3466.3		2321.1	59952.1	7620.51	27019.8		745.141	68629.6	41607.9	11595.5		12549	10145.2	7309.23	35568.3
	Soft palate with nasopharynx			0	1208.72	0	4289.38		2823.43	33260.1	0	198.613		66.5371	11878	5539.32	30459.1		1215.78	33615.8	5783.89	15644.4		368.423	339.082	120422	38601.7
	Salivary Gland			943946	88407.9	0	59.8394		226.76	3.999	28453.3	125.498		0	0	0	79.8274		0	0	0	0		0	0	0	266.915
	testes			41228.9	2.52475e+06	84614.4	0		232.215	0		7.078							107.453	512.883

## Sheet: Cytokine
CXCL13	Day Post Infection	Control Pre-exposure				COVID Pre-exposure				Control Post-exposure				COVID Pre/Post-exposure				COVID Post-exposure
		38418	38901	38956	38958	38567	38939	38907	39055	39057	39078	38957	38960	38885	38323	38929	39007	37744	38579	38941	38469
	0	121.91	69.37	41.71	33.06	27.81	35.28	29.14	25.42	45.54	17.44	31.45	14.32	11.02	30.14	13.51	32.74	102.44	65.74	114.3	40.25
	1	409.14	122.56	63.69	33.38	15.9	24.72	41.41	18.2	26.11	13.51	200.98	32.42	26.79	98.69	17.82	37.77	137.51	114.3	156.41	94.44
	3	63.43	296.29	1199.58	89.88	62.9	48.42	28.14	23.32	838.63	1573.27	588.65	1131.94	19.7	37.15	29.48	78.61	189.51	211.01	286.71	203.89
	5	275.83	428.89	174.39	64.21	25.07	15.9	97.31	23.32	146.41	376.55	155.73	833.04	32.42	31.45	62.64	34.33	106.41	345.73	1909.41	122.11
	7	111.47	734.17	1110.16	110.81	92.22	20.44	53.48	50.97	455.02	466.35	5.64	470.6	20.07	33.06	36.53		203.89	1643.23	57.33	98.45
CCL11	Day Post Infection	Control Pre-exposure				COVID Pre-exposure				Control Post-exposure				COVID Pre/Post-exposure				COVID Post-exposure
		38418	38901	38956	38958	38567	38939	38907	39055	39057	39078	38957	38960	38885	38323	38929	39007	37744	38579	38941	38469
	0	9.98	6.57	2.67	8.47	1.1	1.18	1.61	0.78	3.34	0.21	0.32	0.21	0.21	2.17	0.21	3.2	0.21	0.21	0.21	0.21
	1	15.16	9.81	3.56	4.84	0.21	0.21	1.61	0.21	2.14	1.33	24.24	3.62	0.21	0.78	1.61	1.88	0.21	0.21	0.21	0.21
	3	2.14	10.86	135.81	10.81	1.14	2.33	0.52	0.78	36.87	9.72	51.91	129.72	0.21	0.21	1.61	2.21	0.21	0.21	7.79	0.21
	5	56.78	19.15	9.01	4.63	0.21	0.21	3.17	0.21	6.25	6.95	27.57	127.18	1.02	0.42	7.46	1.61	0.21	24.96	118.6	0.21
	7	12.52	27.29	152.15	11.16	1.54	0.7	1.4	2.24	19.84	10.49	0.21	145.47	1.02	0.56	3.84		0.21	232.53	0.21	0.21
G-CSF	Day Post Infection	Control Pre-exposure				COVID Pre-exposure				Control Post-exposure				COVID Pre/Post-exposure				COVID Post-exposure
		38418	38901	38956	38958	38567	38939	38907	39055	39057	39078	38957	38960	38885	38323	38929	39007	37744	38579	38941	38469
	0	172.2	124.94	33.95	22.81	51.1	22.81	47.76	9.99	59.32	62.57	73.77	84.8	33.95	51.1	76.94	62.57	5	54.98	103.57	32.49
	1	129.52	120.35	89.49	44.38	54.41	37.49	37.49	26.64	28.5	80.09	135.63	175.25	57.69	117.28	40.96	101.9	13.2	105.78	184.68	68.25
	3	5	192.03	236.46	33.95	30.34	22.81	60.95	54.41	176.78	80.09	150.88	204.25	64.18	80.09	76.94	83.23	27.85	54.98	68.25	41.58
	5	160.02	306.34	144.78	54.41	60.95	5	39.23	26.64	37.49	83.23	51.1	158.49	42.68	59.32	33.95	14.6	5	13.2	46.07	41.58
	7	187.45	187.45	270.46	54.41	44.38	44.38	76.94	5	129.52	98.8	14.6	175.25	33.95	24.74	40.96		25.51	37.06	5	5
GM-CSF	Day Post Infection	Control Pre-exposure				COVID Pre-exposure				Control Post-exposure				COVID Pre/Post-exposure				COVID Post-exposure
		38418	38901	38956	38958	38567	38939	38907	39055	39057	39078	38957	38960	38885	38323	38929	39007	37744	38579	38941	38469
	0	7.71	2.62	2.62	4.73	2.62	1.53	4.73	4.21	7.71	9.6	11.43	5.74	6.73	6.24	8.66	7.22	0.765	4.69	9.67	10.52
	1	8.66	9.6	2.62	13.21	1.53	4.73	8.66	5.74	4.73	5.74	9.6	7.71	7.71	13.21	4.73	11.88	8.78	8.78	4.69	11.35
	3	1.53	3.69	14.08	5.74	8.19	3.69	7.22	7.71	8.66	6.73	8.66	11.43	5.24	4.73	14.51	10.06	6.87	0.765	4.69	7.85
	5	2.62	2.62	3.69	5.74	5.74	2.62	10.52	4.73	7.22	9.6	8.66	4.73	9.6	6.73	7.71	4.73	0.765	0.765	4.69	0.765
	7	1.53	4.73	7.22	6.73	4.73	4.73	7.71	3.69	9.6	8.19	2.62	7.71	7.71	5.74	4.73		0.765	6.87	0.765	0.765
CXCL11	Day Post Infection	Control Pre-exposure				COVID Pre-exposure				Control Post-exposure				COVID Pre/Post-exposure				COVID Post-exposure
		38418	38901	38956	38958	38567	38939	38907	39055	39057	39078	38957	38960	38885	38323	38929	39007	37744	38579	38941	38469
	0	382.7	464.92	164.47	218.56	51.65	87.54	4.78	32.45	7.7	5.51	2.86	5.1	0.35	3.3	3.47	8.35	0.24	0.24	0.24	0.24
	1	190.18	504.6	224.87	92.7	23.03	56.28	7.32	12.7	19.34	29.46	425.44	269.72	10.14	67.8	0.61	7.13	16.28	99.54	102.55	13.97
	3	5.1	66.82	1021.96	163.29	61.79	27.92	2.56	21.28	939.31	715.22	726.81	1184.58	12.84	5.65	11.37	21.33	18.63	1.58	65.04	38.59
	5	8.16	136.55	58.99	67.36	1.09	0.48	29.88	5.42	150.14	411.45	76.42	315.28	28.39	4.05	29.09	8.26	2.93	2.73	1315.59	11.46
	7	34.27	169.92	885.31	241.39	60.89	38.16	29.88	52.47	366.49	554.2	0.24	795.52	13.65	12.98	33.52		16.02	165.08	0.24	0.24
IFN-a	Day Post Infection	Control Pre-exposure				COVID Pre-exposure				Control Post-exposure				COVID Pre/Post-exposure				COVID Post-exposure
		38418	38901	38956	38958	38567	38939	38907	39055	39057	39078	38957	38960	38885	38323	38929	39007	37744	38579	38941	38469
	0	71.57	28.11	0.38	0.09	0.1	0.1	0.1	0.1	0.07	0.78	3.32	8.39	0.1	0.1	0.1	0.1	0.1	0.1	0.1	0.1
	1	41.22	22.35	0.85	0.09	0.1	0.1	0.1	0.1	62.7	38.98	64.58	87.62	0.1	0.1	0.1	0.1	0.28	19.2	69.25	0.45
	3	16.39	74.17	86.7	12.56	0.1	0.1	0.1	0.1	0.4	3.48	2.12	90.8	0.1	0.1	0.1	0.1	1.33	3.46	69.58	3.72
	5	3.79	27.28	10.07	0.5	0.1	0.1	0.1	0.1	0.07	0.2	0.1	18.47	0.1	0.1	0.1	0.1	0.1	0.1	0.85	0.59
	7	0.17	0.1	12.08	0.42	0.1	0.1	0.1	0.1	0.1	0.1	0.1	0.1	0.1	0.1	0.1	0.1	0.1	0.1	0.1	0.1
IL-1b	Day Post Infection	Control Pre-exposure				COVID Pre-exposure				Control Post-exposure				COVID Pre/Post-exposure				COVID Post-exposure
		38418	38901	38956	38958	38567	38939	38907	39055	39057	39078	38957	38960	38885	38323	38929	39007	37744	38579	38941	38469
	0	5.16	1.8	0.51	0.155	0.31	0.31	0.155	0.155	0.155	0.155	0.155	0.155	0.155	0.155	0.155	0.155	0.155	0.155	0.155	0.155
	1	19.8	6.98	0.155	0.61	0.155	0.155	0.155	0.155	0.155	0.155	2.5	10.48	0.155	0.155	0.99	0.155	0.155	1.9	0.155	0.43
	3	0.155	1.26	7.85	0.155	0.155	0.155	0.155	0.155	0.51	0.89	4.91	4.56	0.155	0.31	0.155	0.71	0.13	0.13	0.155	0.155
	5	0.89	0.2	0.89	2.15	0.155	0.155	0.155	0.155	0.89	6.8	0.31	1.44	0.155	0.155	1.26	0.155	0.155	0.155	8.37	0.155
	7	0.71	0.71	6.63	0.155	0.155	0.155	0.155	0.155	4.13	3.36	0.61	1.44	0.155	0.155	0.89	0.155	0.155	1.25	0.155	0.155
IL-1RA	Day Post Infection	Control Pre-exposure				COVID Pre-exposure				Control Post-exposure				COVID Pre/Post-exposure				COVID Post-exposure
		38418	38901	38956	38958	38567	38939	38907	39055	39057	39078	38957	38960	38885	38323	38929	39007	37744	38579	38941	38469
	0	1610.61	1389.8	337.42	84.23	32.54	1.565	22.95	58.16	281.06	180.69	228.92	505.73	118.37	328.74	120.97	485.57	13.54	135.75	89.17	17.43
	1	1028.66	999.61	476.67	161.53	94.51	58.98	63.83	73.9	166.36	287.25	687.48	900.75	220.32	287.81	341.62	357.6	184.6	614.38	1387.44	307.86
	3	140.66	3264.29	2349.31	283.03	146.56	135.64	81.33	265	1198.01	898.05	1382.32	1884.25	207.62	163.95	193.06	462.37	265.27	83.51	527.85	368.45
	5	2054.52	6604.32	1125.5	197.15	132.49	58.98	162.14	157.89	280.22	817.61	366.29	1472.8	140.66	125.48	231.5	91.36	160.24	440.57	338.88	707.4
	7	2385.6	2202.3	3326.8	388.76	233.5	115.09	217.73	134.7	913.59	941.91	37.62	1648.73	229.5	138.47	333.78		117.04	601.06	63.24	48.82
IL-4	Day Post Infection	Control Pre-exposure				COVID Pre-exposure				Control Post-exposure				COVID Pre/Post-exposure				COVID Post-exposure
		38418	38901	38956	38958	38567	38939	38907	39055	39057	39078	38957	38960	38885	38323	38929	39007	37744	38579	38941	38469
	0	0.12	0.18	0.015	0.12	0.07	0.015	0.3	0.015	0.84	0.44	0.52	0.12	0.07	0.12	0.24	0.12	12.75	12.75	31.88	12.75
	1	0.37	0.92	0.12	0.84	0.12	0.37	0.37	0.12	0.24	0.37	0.52	0.37	0.37	0.67	0.015	1	25.38	25.38	0.015	71.68
	3	0.03	0.12	1	0.18	0.12	0.12	0.24	0.12	1.18	0.37	0.67	0.37	0.24	0.03	0.67	1.18	28.62	0.015	18.98	25.38
	5	0.015	0.12	0.52	0.52	0.01	0.03	0.84	0.24	0.75	0.37	0.52	0.52	1	0.03	0.67	0.03	12.75	12.75	18.98	6.82
	7	0.015	0.92	1.18	0.24	0.07	0.03	0.84	0.015	0.52	0.67	0.015	0.24	0.24	0.03	0.03		18.98	6.82	6.82	0.015
Il-6	Day Post Infection	Control Pre-exposure				COVID Pre-exposure				Control Post-exposure				COVID Pre/Post-exposure				COVID Post-exposure
		38418	38901	38956	38958	38567	38939	38907	39055	39057	39078	38957	38960	38885	38323	38929	39007	37744	38579	38941	38469
	0	46.67	73.31	0.425	0.425	0.425	0.425	0.425	0.425	0.425	0.425	0.425	0.425	0.425	0.425	0.425	0.425	0.425	0.425	0.425	0.425
	1	81.28	54.08	0.425	1.43	0.425	0.425	0.425	0.425	0.425	0.425	1.14	23.8	0.425	2.13	0.425	0.425	0.425	8.5	9.9	0.425
	3	3.62	42.46	283.92	0.425	0.425	0.425	0.425	0.425	44.1	7.82	29.22	204.08	0.425	0.425	2.27	6.83	0.425	0.42	3.69	0.425
	5	227.87	85.39	25.99	2.27	0.425	0.425	0.85	0.425	2.55	11.68	10.85	24.68	0.425	0.425	42.15	0.425	0.425	9.73	19.55	1.3
	7	29.22	11.56	145.69	6.2	1.43	0.425	1.43	0.425	15.29	19.15	0.425	39.56	0.425	0.425	4.28		0.425	23.73	0.425	0.425
IL-7	Day Post Infection	Control Pre-exposure				COVID Pre-exposure				Control Post-exposure				COVID Pre/Post-exposure				COVID Post-exposure
		38418	38901	38956	38958	38567	38939	38907	39055	39057	39078	38957	38960	38885	38323	38929	39007	37744	38579	38941	38469
	0	3.12	2.27	1.18	1.62	0.95	0.36	1.18		1.18	1.62	0.95	1.18	1.18	1.06	0.95	1.06	0.36	1.25	3.91	2.58
	1	1.84	3.54	1.18	2.06	1.06	1.4	1.4	0.72	0.72	1.06	1.95	2.27	1.4	1.51	0.36	1.84	1.25	15.06	9.2	2.58
	3	0.84	2.7	4.17	1.62	1.29	0.36	2.27	1.18	3.54	4.78	3.75	2.49	0.72	1.4	2.7	2.81	5.24	2.58	10.51	1.25
	5	0.95	2.06	0.95	2.06	0.36	0.36	2.06	0.36	0.36	1.62	2.27	4.17	0.95	1.18	1.18	1.18	1.92	0.36	3.91	0.36
	7	0.36	1.06	1.73	1.4	1.73	1.18	0.84	0.95	1.95	1.4	0.36	2.49	0.36	0.36	1.62		7.89	6.57	1.25	0.36
IL-8	Day Post Infection	Control Pre-exposure				COVID Pre-exposure				Control Post-exposure				COVID Pre/Post-exposure				COVID Post-exposure
		38418	38901	38956	38958	38567	38939	38907	39055	39057	39078	38957	38960	38885	38323	38929	39007	37744	38579	38941	38469
	0	10.16	37.08	1.45	1.52	1.87	0.79	10.32	1.38	0.38	0.005	0.005	0.005	0.005	0	0.005	0.44	2.82	0.005	0.005	0.005
	1	2.66	19.14	0.3	0.5	0.01	0.005	4.1	0.95	1.13	1.52	1.63	2.7	0.56	0.06	0.005	1.08	13.06	20.77	16.17	43.36
	3	3.52	121.16	37.9	0.04	2.79	0.92	1.56	2.41	20.42	6.73	32.91	13.82	1.32	0.005	0.005	5.57	31.97	10.5	72.94	52.54
	5	136.41	246.64	93.86	18.9	2.21	1.36	3.62	20.18	21.51	37.61	44.79	29.31	5.43	0.005	2.47	0.22	35.59	238.22	143.63	119.37
	7	216.86	107.24	21.94	7.88	10.52	0.005	4.61	17.37	41.9	33.19	0.005	38.8	3.18	0.38	1.06		31.05	955.88*	27.07	3.44
IP-10	Day Post Infection	Control Pre-exposure				COVID Pre-exposure				Control Post-exposure				COVID Pre/Post-exposure				COVID Post-exposure
		38418	38901	38956	38958	38567	38939	38907	39055	39057	39078	38957	38960	38885	38323	38929	39007	37744	38579	38941	38469
	0	13.54	13.54	4.34	7.92	0.815	5.76	6.6	2.88	8.11	3.99	2.6	1.82	2.46	4.67	3.4	6.11	61.36*	12.83	31	0.815
	1	3.14	10.17	0.815	6.31	0.815	2.95	4.99	1.99	7.83	2.46	0.815	1.63	2.31	2.46	0.815	3.52	72.37*	26.4	47.52	11.47
	3	11	16.86	12.6	4.88	0.815	4.61	6.06	4.28	15.48	8.43	12.77	12.21	3.4	0.815	4.77	3.52	76.02*	70.81	93.16	42.1
	5	17.16	24.09	13.54	9.51	2.74	4.61	6.7	4.93	13.96	5.09	10.57	11.83	5.56	2.6	6.31	3.58	47.52*	158.08	48.6	65.57
	7	20.96	13.79	12.34	4.28	3.27	2.46	7.36	3.82	12.94	5.61	0.815	13.96	3.01	1.82	5.2		87.46*	78.63	34.38	24.65
Il-12	Day Post Infection	Control Pre-exposure				COVID Pre-exposure				Control Post-exposure				COVID Pre/Post-exposure				COVID Post-exposure
		38418	38901	38956	38958	38567	38939	38907	39055	39057	39078	38957	38960	38885	38323	38929	39007	37744	38579	38941	38469
	0	0.04	0.005	0.005	0.04	0.01	0.005	0.07	0.005	0.07	0.05	0.03	0.02	0.02	0.005	0.01	0.05	0.005	0.005	0.005	0.18
	1	0.09	0.11	0.02	0.15	0.01	0.01	0.03	0.01	0.01	0.02	0.04	0.09	0.04	0.1	0.02	0.15	0.005	0.005	0.005	0.005
	3	0.005	0.01	0.15	0.05	0.02	0.05	0.04	0.02	0.11	0.07	0.07	0.12	0.04	0.005	0.09	0.14	0.29	0.18	0.29	0.18
	5	0.04	0.04	0.02	0.05	0.005	0.01	0.05	0.01	0.12	0.02	0.07	0.09	0.04	0.01	0.04	0.005	0.18	0.005	0.005	0.005
	7	0.005	0.11	0.14	0.04	0.05	0.01	0.09	0.03	0.1	0.07	0.005	0.02	0.02	0.04	0.005		0.005	0.005	0.005	0.005
IL15	Day Post Infection	Control Pre-exposure				COVID Pre-exposure				Control Post-exposure				COVID Pre/Post-exposure				COVID Post-exposure
		38418	38901	38956	38958	38567	38939	38907	39055	39057	39078	38957	38960	38885	38323	38929	39007	37744	38579	38941	38469
	0	3.28	0.43	1.41	0.86	0.43	0.43	1.13	0.43	2.01	2.63	3.61	0.86	2.01	2.01	0.86	2.01	0.98	0.98	0.27	0.43
	1	2.01	3.28	4.28	4.62	0.43	2.32	3.28	0.86	0.43	2.63	3.95	4.62	0.86	3.95	0.43	5.3	0.27	0.98	4.74	13.53
	3	0.86	2.01	6.66	0.43	1.41	0.43	2.63	1.41	5.3	0.86	3.95	6.66	2.63	0.86	12.42	2.63	3.78	1.87	0.27	0.98
	5	1.41	2.63	2.01	1.41	0.43	0.43	3.95	0.43	1.41	2.63	0.43	7.34	1.7	3.95	1.41	1.41	0.43	0.27	0.98	0.27
	7	0.43	2.63	3.95	0.43	1.41	2.63	3.61	0.43	4.62	2.32	0.43	2.01	0.43	0.43	1.41		0.59	0.27	0.43	0.43
CCL2	Day Post Infection	Control Pre-exposure				COVID Pre-exposure				Control Post-exposure				COVID Pre/Post-exposure				COVID Post-exposure
		38418	38901	38956	38958	38567	38939	38907	39055	39057	39078	38957	38960	38885	38323	38929	39007	37744	38579	38941	38469
	0	510.63	297.16	99	253.24	44.51	192.18	303.11	96.01	275.1	121.72	65.07	68.56	85.59	132.11	96.27	175.05	1986.47*	509.31	792.1	191.68
	1	165.47	209.76	69.48	171.92	31.49	71.81	160.97	60.47	355.77	76	75.28	78.64	53.67	65.61	95.54	67.61	1906*	773.94	1178.66	373
	3	544.88	691.17	433.9	138.09	49.85	115.91	230.34	87.72	453.67	396.06	240.04	426.3	82.55	53.29	116.88	77.35	2436.22*	2292.78	2996.77	1166.35
	5	740.6	1.58	407.62	202.45	63.42	137.68	203.02	142.89	426.69	145.61	323.6	588.57	173.59	75.01	224.63	137.93	1362.82*	1.58	861.51	2089.33
	7	1.58	295.5	273.81	157.58	82.61	84.74	282.9	93.46	417.67	198.57	11.52	434.89	82.37	74.23	163.7		2167.84*	1612.72	1098.58	909.8
CXCL9	Day Post Infection	Control Pre-exposure				COVID Pre-exposure				Control Post-exposure				COVID Pre/Post-exposure				COVID Post-exposure
		38418	38901	38956	38958	38567	38939	38907	39055	39057	39078	38957	38960	38885	38323	38929	39007	37744	38579	38941	38469
	0	18.72	11.98	3.08	11.92	1.69	2.72	5.36	0.5	5.55	0.15	0.15	0.15	0.15	0.92	0.21	1.8	57.5	2.88	14.12	0.15
	1	7.6	10.51	1.69	5.98	0.15	0.3	2.09	0.15	7.85	0.4	4.51	1.75	0.15	2.49	0.15	1.03	47.7	38.11	23.61	0.15
	3	14.25	50.81	51.02	8.35	1.41	2.61	3.08	2.26	69.42	38.28	90.07	57.86	0.15	0.15	2.96	1.69	105.42	35.75	135.73	19.67
	5	20.77	39.73	39.03	10.57	0.15	2.61	2.96	2.55	14.64	12.18	17.66	52.28	3.61	0.92	7.41	0.15	34.58	216.85	124.56	77.72
	7	47.37	68.99	44.23	10.25	0.4	0.15	5.79	3.19	53.55	50.53	0.15	54.33	0.15	0.15	5.36		94.06	123.18	16.88	0.15
CCL3	Day Post Infection	Control Pre-exposure				COVID Pre-exposure				Control Post-exposure				COVID Pre/Post-exposure				COVID Post-exposure
		38418	38901	38956	38958	38567	38939	38907	39055	39057	39078	38957	38960	38885	38323	38929	39007	37744	38579	38941	38469
	0	15.04	16.46	6.38	3.45	8.09	4.97	6.45	1.52	5.13	4.7	3.56	3.5	3.03	2.96	4.86	2.66	0.94	2.32	4.42	1.13
	1	10.03	8.61	3.24	4.43	4.61	3.45	6.27	0.45	5.16	4.74	6.38	12.51	4.15	5.26	0.06	4.23	3.03	7.94	6.88	1.13
	3	6.94	10.93	11.36	2.18	3.29	2.23	6.52	1.67	9.68	4.74	6.91	11.28	3.97	5.3	4.51	2.63	4.42	7.39	9.28	1.44
	5	7.26	11.7	9.24	6.18	4.7	3.16	7.15	2.02	8.01	8.41	7.01	5.76	3.39	5.13	4.7	0.99	1.92	11.14	3.24	4.79
	7	9.71	6.71	6.5	3.89	5.28	3.33	7.5	1.16	7.84	5.31	1.9	5.72	2	3.41	3.33		2.03	5.2	1.5	0.66
CCL4	Day Post Infection	Control Pre-exposure				COVID Pre-exposure				Control Post-exposure				COVID Pre/Post-exposure				COVID Post-exposure
		38418	38901	38956	38958	38567	38939	38907	39055	39057	39078	38957	38960	38885	38323	38929	39007	37744	38579	38941	38469
	0	616.09	1157.64	66.81	35.48	4.34	4.16	7.77	1.54	0	0.08	0.08	0.08	0.08	13.92	0.08	4.4	0.08	0.08	0.08	0.08
	1	329.55	506.5	60.99	9.39	0.08	0.08	5.61	0.08	3.82	25.84	220.85	451.24	5.89	7.56	0.08	3.4	10.58	208.29	152.03	21.08
	3	2.67	104.67	540.34	0.16	19.21	30.8	1.87	0.01	216.63	78.53	129.14	638.28	1.16	0.44	0.6	6.47	3.47	0.08	14.38	13.95
	5	18.27	68.53	298.21	122.76	5.37	4.31	10.12	23.71	138.26	262.44	190.06	148.48	22.63	1.63	155.73	3.73	0.08	14.31	231.16	20.68
	7	21.48	118.67	157.65	71.83	61.14	0.08	4.34	21.68	312.4	161.46	20.03	137.81	8.53	45.81	78.37		1.53	192.6	13.27	0.52
NGF	Day Post Infection	Control Pre-exposure				COVID Pre-exposure				Control Post-exposure				COVID Pre/Post-exposure				COVID Post-exposure
		38418	38901	38956	38958	38567	38939	38907	39055	39057	39078	38957	38960	38885	38323	38929	39007	37744	38579	38941	38469
	0	4.19	1.46	1.46	2.77	0.73	0.73	2.77	1.46	7.18	6.43	5.67	0.73	2.77	5.67	0.73	5.67	0.73	0.73	55.94	147.14
	1	3.47	8.71	1.46	14.8	1.46	3.47	2.77	1.46	5.67	10.24	4.19	2.77	0.73	10.24	0.73	17.81	147.14	180.42	0.73	228.23
	3	0.73	2.77	10.24	2.77	7.18	0.73	2.77	1.46	8.71	4.93	8.71	7.18	0.73	4.93	14.8	16.31	163.95	0.73	0.73	180.42
	5	0.73	4.19	2.77	4.19	0.73	1.46	10.24	0.73	4.19	7.18	5.67	2.77	2.77	4.93	10.24	2.09	129.96	0.73	75.46	35.45
	7	0.73	7.95	2.77	7.18	5.67	5.67	1.46	5.67	4.19	11.76	0.73	0.73	4.19	7.18	2.77		35.45	163.95	35.45	0.73
PDGF-bb	Day Post Infection	Control Pre-exposure				COVID Pre-exposure				Control Post-exposure				COVID Pre/Post-exposure				COVID Post-exposure
		38418	38901	38956	38958	38567	38939	38907	39055	39057	39078	38957	38960	38885	38323	38929	39007	37744	38579	38941	38469
	0	11.24	5.61	2.805	11.24	2.805	2.805	2.805	5.61	16.77	16.77	16.77	14.01	16.77	5.61	2.805	22.22	12.65	314.46	720.32*	2.805
	1	22.22	16.77	5.61	14.01	5.61	5.61	22.22	11.24	5.61	5.61	30.28	38.22	5.61	14.01	32.94	11.24	12.65	12.65	2.805	185
	3	2.805	2.805	53.79	11.24	16.77	16.77	5.61	11.24	32.94	27.61	38.22	32.94	11.24	16.77	16.77	35.59	314.46	2.805	12.65	12.65
	5	5.61	11.24	16.77	11.24	5.61	16.77	11.24	5.61	16.77	27.61	27.61	16.77	22.22	5.61	38.22	11.24	720.32	720.32	1873.29	12.65
	7	2.805	53.79	16.77	11.24	16.77	16.77	5.61	11.24	48.64	146.83	5.61	16.77	27.61	16.77	11.24		888.73	967.64	314.46	12.65
SCF	Day Post Infection	Control Pre-exposure				COVID Pre-exposure				Control Post-exposure				COVID Pre/Post-exposure				COVID Post-exposure
		38418	38901	38956	38958	38567	38939	38907	39055	39057	39078	38957	38960	38885	38323	38929	39007	37744	38579	38941	38469
	0	34.89	11.74	23.55	48.42	33.03	16.23	28.2	27.06	33.56	11.39	12.34	15.02	7.12	23.29	18.75	32.68	0.665	6.01	2.74	4.8
	1	57.4	12	23.12	24.69	7.8	3.52	21.63	6.62	11.57	1.33	3.6	1.73	9.85	89	10.36	32.42	2.4	53.57	1.56	2.74
	3	6.62	5.94	19.54	2.53	19.97	4.1	11.48	8.14	9.08	6.95	6.95	37.09	3.6	25.48	25.83	13.98	4.8	6.88	9.22	2.06
	5	10.36	17.27	4.1	7.46	6.62	0.665	37.8	3.11	6.87	6.19	5.77	47.27	5.77	30.04	10.88	4.18	2.23	3.77	11.39	7.49
	7	23.9	84.68	211.67	7.29	8.65	6.28	20.15	9.68	12.08	24.78	0.665	164.77	5.44	28.72	9.68		9.48	108.15	4.45	0.91
SDF-1a	Day Post Infection	Control Pre-exposure				COVID Pre-exposure				Control Post-exposure				COVID Pre/Post-exposure				COVID Post-exposure
		38418	38901	38956	38958	38567	38939	38907	39055	39057	39078	38957	38960	38885	38323	38929	39007	37744	38579	38941	38469
	0	37.94	42.68	32.64	45.07	20.44	11.15	13.48	13.48	46.87	48.07	20.44	35.58	16.96	27.39	5.82	49.88	20.16	0.755	14.69	68.74
	1	66.48	54.74	39.71	52.91	15.23	12.9	20.44	7.02	12.32	9.98	23.91	23.91	15.81	70.88	1.51	43.28	20.16	391.47	62.33	193.02
	3	5.21	98.87	216.21	23.91	72.15	20.44	21.6	14.65	128.58	52.3	192.65	234.68	14.06	25.65	45.07	75.33	193.02	0.755	267.18	20.16
	5	251.92	157.82	110.41	63.98	6.42	6.42	43.87	5.82	63.98	102.24	102.91	136.46	43.87	38.53	46.27	35.58	0.755	108.51	589.09	20.16
	7	145.93	202.29	130.72	57.19	82.4	25.65	40.3	33.82	111.78	115.93	0.755	180.81	20.44	32.06	35.58		56	1855.86	9.4	0.755
TNF-a	Day Post Infection	Control Pre-exposure				COVID Pre-exposure				Control Post-exposure				COVID Pre/Post-exposure				COVID Post-exposure
		38418	38901	38956	38958	38567	38939	38907	39055	39057	39078	38957	38960	38885	38323	38929	39007	37744	38579	38941	38469
	0	0.76	1.45	0.175	0.175	0.175	0.175	0.175	0.175	0.175	0.175	0.175	0.175	0.175	0.175	0.175	0.175	0.175	0.175	0.175	0.175
	1	0.86	2.9	0.175	0.175	0.175	0.175	0.175	0.175	0.175	0.175	1.16	2.9	0.175	0.1	0.56	0.175	0.175	1.19	0.84	0.175
	3	0.175	1.55	9.69	0.175	0.175	0.175	0.175	0.175	1.16	0.76	0.175	5.7	0.175	0.175	0.35	0.175	2.99	0.175	0.175	0.175
	5	3.47	2.13	0.35	0.175	0.175	0.175	0.175	0.175	0.175	0.175	0.175	2.13	0.175	0.175	0.175	0.175	0.175	0.175	1.55	0.175
	7	0.175	0.175	5.88	0.175	0.175	0.175	0.175	0.175	0.175	0.35	0.76	3.84	0.175	0.175	0.175	0.175	0.175	0.175	0.175	0.175
VEGF-A	Day Post Infection	Control Pre-exposure				COVID Pre-exposure				Control Post-exposure				COVID Pre/Post-exposure				COVID Post-exposure
		38418	38901	38956	38958	38567	38939	38907	39055	39057	39078	38957	38960	38885	38323	38929	39007	37744	38579	38941	38469
	0	212.11	61.64	176.94	405.73	258	127.21	255.53	289.72	203.61	469.98	134.53	144.11	63.26	233.94	261.84	221.04	16.85	367.98	629.58	436.16
	1	312.96	57.41	165.24	128.39	85.71	45.21	230.13	77.84	65.64	62.14	225.78	107.11	122.52	682.54	668.54	178.54	232.37	2434.18	217.51	296.37
	3	27.16	38.65	207.79	15.34	260.6	55.68	86.72	83.16	130.08	186.43	104.27	325.97	52.09	196.62	293.74	172.28	403.79	375.69	940.33	209.22
	5	81.39	139.38	28.35	78.35	82.15	13.53	327.23	35.51	71.03	231.9	87.74	187.63	82.15	221.71	271.34	73.3	247.39	194.61	2688.98	298.32
	7	216.3	827.31	398.27	47.91	136.23	66.26	162.99	137.94	162.06	475.84	2.64	739.5	76.07	206.84	208.73		1092.2	5974.46	403.79	45.12
VEGF-D	Day Post Infection	Control Pre-exposure				COVID Pre-exposure				Control Post-exposure				COVID Pre/Post-exposure				COVID Post-exposure
		38418	38901	38956	38958	38567	38939	38907	39055	39057	39078	38957	38960	38885	38323	38929	39007	37744	38579	38941	38469
	0	0.73	1.24	0.28	1.24	0.86	0.28	2.66	0.98	2.66	4.48	2.37	1.79	1.79	2.08	2.08	2.08	0.1	7.53	20.77	5.17
	1	0.98	3.11	0.98	2.37	2.66	1.24	2.08	0.28	0.98	1.79	1.24	6.38	2.66	5.74	0.5	5.43	5.17	15.48	6.35	18.69
	3	0.28	3.26	4.95	0.98	1.51	0.19	2.66	1.24	3.87	2.37	3.71	7.02	1.51	1.51	4.8	8.64	14.39	18.69	13.27	5.17
	5	2.66	4.17	2.37	2.08	0.5	0.5	1.79	1.38	2.22	2.08	3.26	20.79	1.79	2.66	0.61	0.73	2.88	16.57	35.84	5.17
	7	4.33	4.8	51.29	0.98	0.73	1.51	2.96	0.28	2.96	4.17	0.28	48.76	0.73	0.73	0.28		5.17	64.2	2.88	0.1

## Sheet: Lung-Nebulization Data
ID	Date	Antibody(s)	Antibody Amount (mg)	Volume (mL)	Animal Weight (kg)	Nebulization Time	Ab conc mg/mL			Group One		Right Lung (g)	Left Lung (g)	Total (g)
38418	2022-04-11	control	60	4.5	4.75	7 min 55 sec	13.3			22A226	38901	23.2	14.1	37.3
38901	2022-04-11	control	60	4.5	4.7	8 min 33 sec	13.3			22A227	38418	29.6	35.6	65.2
38956	2022-04-12	control	60	4.5	4.05	Not recorded	13.3			22A229	38956	19.3	14.7	34
38958	2022-04-12	control	60	4.5	4.8	Not recorded	13.3			22A231	38958	16.6	14.2	30.8
38567	2022-04-20	test	60	2.5	5.25	6 min 20 sec	24			Group Two
38939	2022-04-20	test	60	2.5	4.95	5 min 30 sec	24			22A270	38567	16	13.8	29.8
38907	2022-04-21	test	60	2.5	5.5	5 min 6 sec	24			22A272	38939	13	10.9	23.9
39055	2022-04-21	test	60	2.5	4.6	6 min 22 sec	24			22A273	38907	16.8	12.7	29.5
39057	2022-04-29	control	60	4.5	3.65	Approx 8 min	13.3			22A274	39055	13.5	10	23.5
39078	2022-04-29	control	60	4.5	4.25	Approx 8 min	13.3			Group Three
38957	2022-04-30	control	60	4.5	4.85	Not recorded	13.3			22A297	39057	12.5	10.1	22.6
38960	2022-04-30	control	60	4.5	4.1	Not recorded	13.3			22A298	39078	14.3	13.8	28.1
38323	2022-05-16	test	60	3	5.05	5 min 10 sec	20			22A299	38957	17.4	14.3	31.7
38323	2022-05-17	test	60	3	5.05	5 min 30 sec	20			22A300	38960	14.7	17.1	31.8
38323	2022-05-18	test	60	3	4.95	5 min 35 sec	20			Group Four
38885	2022-05-16	test	60	3	4.05	5 min 30 sec	20			22A344	38885			29.5
38885	2022-05-17	test	60	3	3.8	5 min 33 sec	20			22A345	38323	16.8	11.9	28.7
38885	2022-05-18	test	60	3	3.75	6 min 12 sec	20			22A346	38929	19.6	12.5	32.1
39007	2022-05-17	test	60	3	4.25	8 min 30 sec	20			22A347	39007	16.9	10.9	27.8
39007	2022-05-18	test	60	3	4.15	8 min 25 sec	20			Group Five
39007	2022-05-19	test	60	3	4.15	10 min	20			22A378	37744	18.8	12.4	31.2
38929	2022-05-17	test	60	3	4.95	7 min 10 sec	20			22A379	38579	24.1	15.8	39.9
38929	2022-05-18	test	60	3	4.8	7 min 55 sec	20			22A380	38941	16.6	12.6	29.2
38929	2022-05-19	test	60	3	4.75	8 min 30 sec	20			22A381	38469	12.7	9.7	22.4
37744	2022-06-02	test	60	3	4.9	9 min	20
37744	2022-06-03	test	60	3	4.9	10 min	20
38579	2022-06-02	test	60	3	4.15	10 min	20
38579	2022-06-03	test	60	3	3.85	9 min	20
38469	2022-06-03	test	60	3	3.7	6 min	20
38469	2022-06-04	test	60	3	3.55	6 min	20
38941	2022-06-03	test	60	3	3.9	6 min 12 sec	20
38941	2022-06-04	test	60	3	3.9	6 min 37 sec	20
All nebulization was performed with 2 L/min oxygen flow rate
Liquid holdup was not measured but I would estimate it to be < 0.5 mL

## Sheet: Clinical Scoring
	Clinical Scores per Group
	Unsedated		Sedated		% Wt Loss
Group	Ave	Total	Ave	Total	Ave
1 (6 hr pre control)	2.75	11	17.75	71	0.00617226
2 (6 hr pre Tx)	1	4	17.75	71	0.028246
3 (24 hr post control)	0	0	15	60	0.0115205
4 (6hr pre, 18 & 42 hr post Tx)	0	0	16	64	0.0118698
5 (24 & 48 hr post Tx)	1.5	6	9	36	0.0351771
All males (10)	1.5	15	17.5	175	0.0122883
All females (10)	0.6	6	12.7	127	0.024906
Tx males (6)	0.666667	4	17.3333	104	0.0163656
Tx females (6)	1	6	11.1667	67	0.024906
Control males (4)	2.75	11	17.75	71	0.00617226
Control females (4)	0	0	15	60	0.0115205
All control animals (8)	1.375	11	16.375	131
All Tx animals (12)	0.833333	10	14.25	171
		Clinical Score by Parameter
		Attitude	RR	Discharge	Cough/Dyspnea	Wt	Temp	HR	RR	MM	SPO2
Demographics	Group	Ave	Ave	Ave	Ave	Ave	Ave	Ave	Ave	Ave	Ave
all male	1	0	1	0.25	1.5	0	2.5	6.25	7.5	0.25	1.25
all male	2	0.5	0.5	0	0	0.5	5	4	7.5	0	1.25
all female	3	0	0	0	0	0	2.5	8.25	4	0	0.25
2 and 2	4	0	0	0	0	0.25	5	9.5	1.5	0	0
all female	5	0	0	0	1.5	0.75	3.5	3.25	2	0	0.25
	Tx Grp Total	0.5	0.5	0	1.5	1.5	13.5	16.75	11	0	1.5
	Tx Grp Ave	0.166667	0.166667	0	0.5	0.5	4.5	5.58333	3.66667	0	0.5
	Control Grp Total	0	1	0.25	1.5	0	5	14.5	11.5	0.25	1.5
	Control Grp Ave	0	0.5	0.125	0.75	0	2.5	7.25	5.75	0.125	0.75
		Clinical Score by Day Post-infection
		Days post-infection								Days post-infection								Clinical Scores per Day
		Total Unsedated Score								Total Sedated Score								Unsedated		Sedated
Demographics	Group	D0	D1	D2	D3	D4	D5	D6	D7	D0	D1	D2	D3	D4	D5	D6	D7	Total	Ave	Total	Ave
all male	1	4	0	1	0	0	4	2	0	5	10	15	8	-	18	-	15	11	1.57143	71	11.8333
all male	2	0	0	2	0	0	0	2	0	10	18	10	15	-	7	-	11	4	0.571429	71	11.8333
all female	3	0	0	0	0	0	0	0	0	10	11	10	3	-	14	-	12	0	0	60	10
2 and 2	4	0	0	0	0	0	0	0	0	10	10	9	16	-	10	-	9	0	0	64	10.6667
all female	5	0	0	0	0	0	2	4	0	1	10	5	6	-	5	-	9	6	0.857143	36	6
	Tx Grp Total	0	0	2	0	0	2	6	0	21	38	24	37		22		29
	Tx Grp Ave/day	0	0	0.666667	0	0	0.666667	2	0	7	12.6667	8	12.3333		7.33333		9.66667
	Control Grp Total	4	0	1	0	0	4	2	0	15	21	25	11		32		27
	Control Grp Ave/day	2	0	0.5	0	0	2	1	0	7.5	10.5	12.5	5.5		16		13.5
Group 1
38418	JUST BEFORE SEDATION								Unsedated Clinical Score	BEFORE DEXMED												Sedated Clinical Score	PROCEDURE CHECKLIST
Date	Attitude	Score	RR (bpm)	Score	Nasal or Ocular Discharge?	Score	Coughing?	Score		Wt (kg)	Score	Temp	Score	HR	Score	RR	Score	MM Color CRT	Score	SPO2	Score		Blood	Neb	Nasal Swabs	OP Swabs	Infection	BAL	Comments
							Dyspnea?
4/11/2022 D0 pi	BAR	0	30	0	No	0	No	0	0	4.75		102	0	180	1	36	0	Pk<2	0	99	0	1	X	X	X	X	X		nebulization took 7 min 55 sec
4/12/2022 D1 pi	BAR	0	28	0	No	0	No	0	0	4.85		101.4	0	180	1	40	0	Pk<2	0	99	0	1	X		X	X		X
4/13/2022 D2 pi	BAR	0	32	0	No	0	No	0	0	5.05		101.3	0	165	1	32	0	Pk<2	0	98	0	1	X		X	X
4/14/2022 D3 pi	BAR	0	30	0	No	0	No	0	0	4.9		102	0	160	1	30	0	Pk<2	0	99	0	1	X		X	X		X
4/15/2022 D4 pi	BAR	0	28	0	No	0	No	0	0
4/16/2022 D5 pi	BAR	0	36	0	No	0	Moderate	4	4	4.85		100.7	0	161	1	66	4	Tacky<2	1	87	2	8	X		X	X		X	Inflammed lungs - pink BAL fluid return, mucoid; dypsneic post-BAL - Tx with O2, BupSR, and Meloxicam
4/17/2022 D6 pi	BAR	0	42	0	No	0	Mild	2	2																				Meloxicam Tx
4/18/2022 D7 pi	BAR	0	44	0	No	0	No	0	0	4.65		101.8	0	200	2	56	2	Pk<2	0	87	2	6	X		X	X		X	BAL - left side red (blood) return, more fluid returned than delivered, maintained on O2 with SPO2 93% before Nx
Total Scores		0		0		0		6	6	0.0210526			0		7		6		1		4	18
Ave Scores		0		0		0		0.75	0.75	Wt loss D0 to D7	0		0		1.16667		1		0.166667		0.666667	3
38901	JUST BEFORE SEDATION								Unsedated Clinical Score	BEFORE DEXMED												Sedated Clinical Score	PROCEDURE CHECKLIST
Date	Attitude	Score	RR (bpm)	Score	Nasal or Ocular Discharge?	Score	Coughing?	Score		Wt (kg)	Score	Temp	Score	HR	Score	RR	Score	MM Color CRT	Score	SPO2	Score		Blood	Neb	Nasal Swabs	OP Swabs	Infection	BAL	Comments
							Dyspnea?
4/11/2022 D0 pi	BAR	0	76	4	No	0	No	0	4	4.7		101.8	0	175	1	60	2	Pk<2	0	99	0	3	X	X	X	X	X		nebulization took 8 min 33 sec
4/12/2022 D1 pi	BAR	0	32	0	No	0	No	0	0	4.75		102.3	2	194	2	52	0	Pk<2	0	98	0	4	X		X	X		X
4/13/2022 D2 pi	BAR	0	52	0	Dried blood R nare	0	No	0	0	4.7		102.1	0	200	3	72	4	Pk<2	0	96	0	7	X		X	X
4/14/2022 D3 pi	BAR	0	32	0	No	0	No	0	0	4.75		102.1	0	178	1	70	4	Pk<2	0	98	0	5	X		X	X		X
4/15/2022 D4 pi	BAR	0	30	0	No	0	No	0	0
4/16/2022 D5 pi	BAR	0	48	0	No	0	No	0	0	4.75		101.3	0	181	2	120	6	Pk<2	0	100	0	8	X		X	X		X
4/17/2022 D6 pi	BAR	0	48	0	No	0	No	0	0
4/18/2022 D7 pi	BAR	0	52	0	No	0	No	0	0	4.75		102	0	150	0	84	6	Pk<2	0	99	0	6	X		X	X		X
Total Scores		0		4		0		0	4	-0.0106383			2		9		22		0		0	33
Ave Scores		0		0.5		0		0	0.5	Wt loss D0 to D7	0		0.333333		1.5		3.66667		0		0	5.5
38956	JUST BEFORE SEDATION								Unsedated Clinical Score	BEFORE DEXMED												Sedated Clinical Score	PROCEDURE CHECKLIST
Date	Attitude	Score	RR (bpm)	Score	Nasal or Ocular Discharge?	Score	Coughing?	Score		Wt (kg)	Score	Temp	Score	HR	Score	RR	Score	MM Color CRT	Score	SPO2	Score		Blood	Neb	Nasal Swabs	OP Swabs	Infection	BAL	Comments
							Dyspnea?
4/12/2022 D0 pi	BAR	0	30	0	No	0	No	0	0	4.05		101.2	0	150	0	32	0	Pk<2	0	100	0	0	X	X	X	X	X		nebulization at 0837
4/13/2022 D1 pi	BAR	0	28	0	No	0	No	0	0	4		102.7	2	142	0	52	0	Pk<2	0	98	0	2	X		X	X		X	1x1 cm bruise cranial right abdomen
4/14/2022 D2 pi	BAR	0	32	0	Nasal discharge noted	1	No	0	1	4		103.7	4	167	1	48	0	Pk<2	0	92	1	6	X		X	X
4/15/2022 D3 pi	BAR	0	32	0	No	0	No	0	0	4.05		101.8	0	165	1	42	0	Pk<2	0	99	0	1	X		X	X		X
4/16/2022 D4 pi	BAR	0	36	0	No	0	No	0	0
4/17/2022 D5 pi	BAR	0	30	0	No	0	No	0	0	3.95		101	0	160	1	36	0	Pk<2	0	99	0	1	X		X	X		X
4/18/2022 D6 pi	BAR	0	36	0	No	0	No	0	0
4/19/2022 D7 pi	BAR	0	44	0	No	0	No	0	0	3.95		102.3	0	161	1	44	0	Pk<2	0	96	0	1	X		X	X		X
Total Scores		0		0		1		0	1	0.0246914			6		4		0		0		1	11
Ave Scores		0		0		0.125		0	0.125	Wt loss D0 to D7	0		1		0.666667		0		0		0.166667	1.83333
38958	JUST BEFORE SEDATION								Unsedated Clinical Score	BEFORE DEXMED												Sedated Clinical Score	PROCEDURE CHECKLIST
Date	Attitude	Score	RR (bpm)	Score	Nasal or Ocular Discharge?	Score	Coughing?	Score		Wt (kg)	Score	Temp	Score	HR	Score	RR	Score	MM Color CRT	Score	SPO2	Score		Blood	Neb	Nasal Swabs	OP Swabs	Infection	BAL	Comments
							Dyspnea?
4/12/2022 D0 pi	BAR	0	30	0	No	0	No	0	0	4.8		100.7	0	178	1	30	0	Pk<2	0	98	0	1	X	X	X	X	X		nebulization at 0854
4/13/2022 D1 pi	BAR	0	30	0	No	0	No	0	0	4.9		102.7	2	178	1	36	0	Pk<2	0	99	0	3	X		X	X		X
4/14/2022 D2 pi	BAR	0	30	0	No	0	No	0	0	4.85		102	0	170	1	36	0	Pk<2	0	97	0	1	X		X	X
4/15/2022 D3 pi	BAR	0	32	0	No	0	No	0	0	4.8		101.9	0	161	1	40	0	Pk<2	0	98	0	1	X		X	X		X
4/16/2022 D4 pi	BAR	0	36	0	No	0	No	0	0
4/17/2022 D5 pi	BAR	0	40	0	No	0	No	0	0	4.85		101.6	0	167	1	42	0	Pk<2	0	98	0	1	X		X	X		X
4/18/2022 D6 pi	BAR	0	40	0	No	0	No	0	0
4/19/2022 D7 pi	BAR	0	44	0	No	0	No	0	0	4.85		102.2	0	149	0	60	2	Pk<2	0	98	0	2	X		X	X		X
Total Scores		0		0		0		0	0	-0.0104167			2		5		2		0		0	9
Ave Scores		0		0		0		0	0	Wt loss D0 to D7	0		0.333333		0.833333		0.333333		0		0	1.5
Group 2
38567	JUST BEFORE SEDATION								Unsedated Clinical Score	BEFORE DEXMED												Sedated Clinical Score	PROCEDURE CHECKLIST
Date	Attitude	Score	RR (bpm)	Score	Nasal or Ocular Discharge?	Score	Coughing?	Score		Wt (kg)	Score	Temp	Score	HR	Score	RR	Score	MM Color CRT	Score	SPO2	Score		Blood	Neb	Nasal Swabs	OP Swabs	Infection	BAL	Comments
							Dyspnea?
4/20/2022 D0 pi	BAR	0	40	0	Epistaxis L nare	0	No	0	0	5.25		101.9	0	167	1	44	0	Pk<2	0	97	0	1	X	X	X	X	X		started nebulization at 0900, ended at 0906 - 6'20"
4/21/2022 D1 pi	BAR	0	36	0	No	0	No	0	0	5.2		101.6	0	139	0	56	2	Pk<2	0	100	0	2	X		X	X		X
4/22/2022 D2 pi	BAR	0	50	0	No	0	No	0	0	5.05		101.6	0	141	0	48	0	Pk<2	0	99	0	0	X		X	X
4/23/2022 D3 pi	BAR	0	28	0	No	0	No	0	0	5.05		102.5	2	168	1	64	2	Pk<2	0	93	1	6	X		X	X		X
4/24/2022 D4 pi	BAR	0	36	0	No	0	No	0	0
4/25/2022 D5 pi	BAR	0	36	0	No	0	No	0	0	5.25		101.6	0	155	0	52	2	Pk<2	0	98	0	2	X		X	X		X
4/26/2022 D6 pi	BAR	0	40	0	No	0	No	0	0
4/27/2022 D7 pi	BAR	0	36	0	No	0	No	0	0	4.95		102.7	2	169	1	68	4	Pk<2	0	100	0	7	X		X	X		X
Total Scores		0		0		0		0	0	0.0571429			4		3		10		0		1	18
Ave Scores		0		0		0		0	0	Wt loss D0 to D7	1		0.666667		0.5		1.66667		0		0.166667	3
38939	JUST BEFORE SEDATION								Unsedated Clinical Score	BEFORE DEXMED												Sedated Clinical Score	PROCEDURE CHECKLIST
Date	Attitude	Score	RR (bpm)	Score	Nasal or Ocular Discharge?	Score	Coughing?	Score		Wt (kg)	Score	Temp	Score	HR	Score	RR	Score	MM Color CRT	Score	SPO2	Score		Blood	Neb	Nasal Swabs	OP Swabs	Infection	BAL	Comments
							Dyspnea?
4/20/2022 D0 pi	BAR	0	36	0	No	0	No	0	0	4.95		101.6	0	161	1	32	0	Pk<2	0	99	0	1	X	X	X	X	X		started nebulization at 0842, ended at 0848 - 5'30"
4/21/2022 D1 pi	BAR	0	32	0	No	0	No	0	0	4.75		102.1	0	152	0	36	0	Pk<2	0	98	0	0	X		X	X		X
4/22/2022 D2 pi	BAR	0	36	0	No	0	No	0	0	4.75		102.7	2	155	0	32	0	Pk<2	0	95	0	2	X		X	X
4/23/2022 D3 pi	BAR	0	36	0	No	0	No	0	0	4.75		102.3	0	148	0	30	0	Pk<2	0	93	1	1	X		X	X		X
4/24/2022 D4 pi	BAR	0	28	0	No	0	No	0	0
4/25/2022 D5 pi	BAR	0	40	0	No	0	No	0	0	4.8		101.9	0	156	0	36	0	Pk<2	0	93	1	1	X		X	X		X
4/26/2022 D6 pi	QAR	2	32	0	No	0	No	0	2																				Reported on DOS for being quiet - sitting in the back of the cage; no respiratory abnormalities, no Tx given
4/27/2022 D7 pi	BAR	0	36	0	No	0	No	0	0	4.7		102.1	0	162	1	40	0	Pk<2	0	98	0	1	X		X	X		X
Total Scores		2		0		0		0	2	0.0505051			2		2		0		0		2	6
Ave Scores		0.25		0		0		0	0.25	Wt loss D0 to D7	1		0.333333		0.333333		0		0		0.333333	1
38907	JUST BEFORE SEDATION								Unsedated Clinical Score	BEFORE DEXMED												Sedated Clinical Score	PROCEDURE CHECKLIST
Date	Attitude	Score	RR (bpm)	Score	Nasal or Ocular Discharge?	Score	Coughing?	Score		Wt (kg)	Score	Temp	Score	HR	Score	RR	Score	MM Color CRT	Score	SPO2	Score		Blood	Neb	Nasal Swabs	OP Swabs	Infection	BAL	Comments
							Dyspnea?
4/21/2022 D0 pi	BAR	0	30	0	No	0	No	0	0	5.5		102.3	0	176	1	64	2	Pk<2	0	99	0	3	X	X	X	X	X		start nebulization at 0844, ended at 0849 - 5'16"
4/22/2022 D1 pi	BAR	0	40	0	No	0	No	0	0	5.4		103.2	2	232	3	72	4	Pk<2	0	100	0	9	X		X	X		X
4/23/2022 D2 pi	BAR	0	60	2	No	0	No	0	2	5.4		102.8	2	148	0	60	2	Pk<2	0	92	1	5	X		X	X			bilateral epistaxis post-sample collection; breathing normally, recovered normally
4/24/2022 D3 pi	BAR	0	36	0	No	0	No	0	0	5.4		102.9	2	166	1	60	2	Pk<2	0	97	0	5	X		X	X		X
4/25/2022 D4 pi	BAR	0	36	0	No	0	No	0	0
4/26/2022 D5 pi	BAR	0	34	0	No	0	No	0	0	5.5		102.3	0	156	0	48	0	Pk<2	0	99	0	0	X		X	X		X
4/27/2022 D6 pi	BAR	0	36	0	No	0	No	0	0
4/28/2022 D7 pi	BAR	0	50	0	No	0	No	0	0	5.65		102.7	2	145	0	52	0	Pk<2	0	94	1	3	X		X	X		X
Total Scores		0		2		0		0	2	-0.0272727			8		5		10		0		2	25
Ave Scores		0		0.25		0		0	0.25	Wt loss D0 to D7	0		1.33333		0.833333		1.66667		0		0.333333	4.16667
39055	JUST BEFORE SEDATION								Unsedated Clinical Score	BEFORE DEXMED												Sedated Clinical Score	PROCEDURE CHECKLIST
Date	Attitude	Score	RR (bpm)	Score	Nasal or Ocular Discharge?	Score	Coughing?	Score		Wt (kg)	Score	Temp	Score	HR	Score	RR	Score	MM Color CRT	Score	SPO2	Score		Blood	Neb	Nasal Swabs	OP Swabs	Infection	BAL	Comments
							Dyspnea?
4/21/2022 D0 pi	BAR	0	44	0	No	0	No	0	0	4.6		103.4	2	171	1	60	2	Pk<2	0	98	0	5	X	X	X	X	X		start nebulization at 0900, ended at 0907 - 6'22"
4/22/2022 D1 pi	BAR	0	40	0	No	0	No	0	0	4.45		102.7	2	174	1	72	4	Pk<2	0	95	0	7	X		X	X		X
4/23/2022 D2 pi	BAR	0	48	0	No	0	No	0	0	4.5		102.5	2	168	1	48	0	Pk<2	0	99	0	3	X		X	X			bilateral epistaxis post-sample collection; breathing normally, recovered normally
4/24/2022 D3 pi	BAR	0	36	0	No	0	No	0	0	4.45		102	0	178	1	60	2	Pk<2	0	100	0	3	X		X	X		X
4/25/2022 D4 pi	BAR	0	36	0	No	0	No	0	0
4/26/2022 D5 pi	BAR	0	36	0	No	0	No	0	0	4.5		102.3	0	184	2	64	2	Pk<2	0	99	0	4	X		X	X		X
4/27/2022 D6 pi	BAR	0	40	0	No	0	No	0	0
4/28/2022 D7 pi	BAR	0	44	0	No	0	No	0	0	4.45		102.4	0	127	0	45	0	Pk<2	0	99	0	0	X		X	X		X
Total Scores		0		0		0		0	0	0.0326087			6		6		10		0		0	22
Ave Scores		0		0		0		0	0	Wt loss D0 to D7	0		1		1		1.66667		0		0	3.66667
Group 3
39057	JUST BEFORE SEDATION								Unsedated Clinical Score	BEFORE DEXMED												Sedated Clinical Score	PROCEDURE CHECKLIST
Date	Attitude	Score	RR (bpm)	Score	Nasal or Ocular Discharge?	Score	Coughing?	Score		Wt (kg)	Score	Temp	Score	HR	Score	RR	Score	MM Color CRT	Score	SPO2	Score		Blood	Neb	Nasal Swabs	OP Swabs	Infection	BAL	Comments
							Dyspnea?
4/28/2022 D0 pi	BAR	0	44	0	No	0	No	0	0	3.65		102.5	2	202	3	60	2	Pk<2	0	99	0	7	X	X	X	X	X
4/29/2022 D1 pi	BAR	0	52	0	No	0	No	0	0	3.65		102	0	212	3	60	2	Pk<2	0	98	0	5	X	X	X	X		X	Nebulization ~8 min long; 9 mL total BAL wash d/t poor return on 1st attempt
4/30/2022 D2 pi	BAR	0	36	0	No	0	No	0	0	3.6		102.2	0	186	2	60	2	Pk<2	0	98	0	4	X	X	X	X
5/1/2022 D3 pi	BAR	0	32	0	No	0	No	0	0	3.6		102.1	0	189	2	48	0	Pk<2	0	100	0	2	X		X	X		X
5/2/2022 D4 pi	BAR	0	40	0	No	0	No	0	0
5/3/2022 D5 pi	BAR	0	40	0	No	0	No	0	0	3.65		102	0	193	2	60	2	Pk<2	0	94	1	5	X		X	X		X
5/4/2022 D6 pi	BAR	0	40	0	No	0	No	0	0
5/5/2022 D7 pi	BAR	0	40	0	No	0	No	0	0	3.6		102.3	0	196	2	56	2	Pk<2	0	98	0	4	X		X	X		X
Total Scores		0		0		0		0	0	0.0136986			2		14		10		0		1	27
Ave Scores		0		0		0		0	0	Wt loss D0 to D7	0		0.333333		2.33333		1.66667		0		0.166667	4.5
39078	JUST BEFORE SEDATION								Unsedated Clinical Score	BEFORE DEXMED												Sedated Clinical Score	PROCEDURE CHECKLIST
Date	Attitude	Score	RR (bpm)	Score	Nasal or Ocular Discharge?	Score	Coughing?	Score		Wt (kg)	Score	Temp	Score	HR	Score	RR	Score	MM Color CRT	Score	SPO2	Score		Blood	Neb	Nasal Swabs	OP Swabs	Infection	BAL	Comments
							Dyspnea?
4/28/2022 D0 pi	BAR	0	48	0	No	0	No	0	0	4.25		100	0	162	1	52	0	Pk<2	0	100	0	1	X	X	X	X	X
4/29/2022 D1 pi	BAR	0	49	0	No	0	No	0	0	4.15		100.4	0	160	1	44	0	Pk<2	0	96	0	1	X	X	X	X		X	Nebulization took ~8 min
4/30/2022 D2 pi	BAR	0	42	0	No	0	No	0	0	4.25		101.4	0	168	1	56	2	Pk<2	0	96	0	3	X	X	X	X
5/1/2022 D3 pi	BAR	0	40	0	No	0	No	0	0	4.25		101.4	0	159	0	44	0	Pk<2	0	99	0	0	X		X	X		X
5/2/2022 D4 pi	BAR	0	44	0	No	0	No	0	0
5/3/2022 D5 pi	BAR	0	44	0	No	0	No	0	0	4.25		100.4	0	162	1	52	0	Pk<2	0	100	0	1	X		X	X		X
5/4/2022 D6 pi	BAR	0	48	0	No	0	No	0	0
5/5/2022 D7 pi	BAR	0	40	0	No	0	No	0	0	4.2		102.2	0	168	1	48	0	Pk<2	0	99	0	1	X		X	X		X
Total Scores		0		0		0		0	0	0.0117647			0		5		2		0		0	7
Ave Scores		0		0		0		0	0	Wt loss D0 to D7	0		0		0.833333		0.333333		0		0	1.16667
38957	JUST BEFORE SEDATION								Unsedated Clinical Score	BEFORE DEXMED												Sedated Clinical Score	PROCEDURE CHECKLIST
Date	Attitude	Score	RR (bpm)	Score	Nasal or Ocular Discharge?	Score	Coughing?	Score		Wt (kg)	Score	Temp	Score	HR	Score	RR	Score	MM Color CRT	Score	SPO2	Score		Blood	Neb	Nasal Swabs	OP Swabs	Infection	BAL	Comments
							Dyspnea?
4/29/2022 D0 pi	BAR	0	42	0	No	0	No	0	0	4.85		101.1	0	191	2	33	0	Pk<2	0	98	0	2	X	X	X	X	X
4/30/2022 D1 pi	BAR	0	36	0	No	0	No	0	0	4.8		102.5	2	191	2	48	0	Pk<2	0	98	0	4	X	X	X	X		X
5/1/2022 D2 pi	BAR	0	40	0	No	0	No	0	0	4.8		101.1	0	178	1	24	0	Pk<2	0	98	0	1	X	X	X	X
5/2/2022 D3 pi	BAR	0	44	0	No	0	No	0	0	4.75		102	0	161	1	32	0	Pk<2	0	95	0	1	X		X	X		X
5/3/2022 D4 pi	BAR	0	40	0	No	0	No	0	0
5/4/2022 D5 pi	BAR	0	36	0	No	0	No	0	0	4.7		102.5	2	189	2	32	0	Pk<2	0	100	0	4	X		X	X		X
5/5/2022 D6 pi	BAR	0	36	0	No	0	No	0	0
5/6/2022 D7 pi	BAR	0	36	0	No	0	No	0	0	4.75		101.4	0	188	2	36	0	Pk<2	0	99	0	2	X		X	X		X
Total Scores		0		0		0		0	0	0.0206186			4		10		0		0		0	14
Ave Scores		0		0		0		0	0	Wt loss D0 to D7	0		0.666667		1.66667		0		0		0	2.33333
38960	JUST BEFORE SEDATION								Unsedated Clinical Score	BEFORE DEXMED												Sedated Clinical Score	PROCEDURE CHECKLIST
Date	Attitude	Score	RR (bpm)	Score	Nasal or Ocular Discharge?	Score	Coughing?	Score		Wt (kg)	Score	Temp	Score	HR	Score	RR	Score	MM Color CRT	Score	SPO2	Score		Blood	Neb	Nasal Swabs	OP Swabs	Infection	BAL	Comments
							Dyspnea?
4/29/2022 D0 pi	BAR	0	36	0	No	0	No	0	0	4		101.1	0	157	0	36	0	Pk<2	0	99	0	0	X	X	X	X	X
4/30/2022 D1 pi	BAR	0	30	0	No	0	No	0	0	4.1		102.2	0	160	1	48	0	Pk<2	0	96	0	1	X	X	X	X		X	Dried blood R nare observed under sedation
5/1/2022 D2 pi	BAR	0	48	0	No	0	No	0	0	4		103.4	2	129	0	40	0	Pk<2	0	98	0	2	X	X	X	X
5/2/2022 D3 pi	BAR	0	40	0	No	0	No	0	0	4.05		102.2	0	151	0	44	0	Pk<2	0	100	0	0	X		X	X		X
5/3/2022 D4 pi	BAR	0	40	0	No	0	No	0	0
5/4/2022 D5 pi	BAR	0	32	0	No	0	No	0	0	4.05		101.9	0	181	2	56	2	Pk<2	0	98	0	4	X		X	X		X
5/5/2022 D6 pi	BAR	0	40	0	No	0	No	0	0
5/6/2022 D7 pi	BAR	0	36	0	No	0	No	0	0	4		102.7	2	173	1	60	2	Pk<2	0	97	0	5	X		X	X		X
Total Scores		0		0		0		0	0	0			4		4		4		0		0	12
Ave Scores		0		0		0		0	0	Wt loss D0 to D7	0		0.666667		0.666667		0.666667		0		0	2
Group 4
38323	JUST BEFORE SEDATION								Unsedated Clinical Score	BEFORE DEXMED												Sedated Clinical Score	PROCEDURE CHECKLIST						Comments
Date	Attitude	Score	RR (bpm)	Score	Nasal or Ocular Discharge?	Score	Coughing?	Score		Wt (kg)	Score	Temp	Score	HR	Score	RR	Score	MM Color CRT	Score	SPO2	Score		Blood	Neb	Nasal Swabs	OP Swabs	Infection	BAL
							Dyspnea?
5/16/2022 D0 pi	BAR	0	40	0	No	0	No	0	0	5.05		102.4	0	210	3	44	0	Pk<2	0	100	0	3	X	X	X	X	X		Nebulizer #3 - 5'10"
5/17/2022 D1 pi	BAR	0	44	0	No	0	No	0	0	5.05		102.3	0	224	3	44	0	Pk<2	0	100	0	3	X	X	X	X		X	Nebulizer #3 - 5'30"
5/18/2022 D2 pi	BAR	0	28	0	No	0	No	0	0	4.95		103	2	194	2	48	0	Pk<2	0	98	0	4	X	X	X	X			Nebulizer #3 - 5'35"
5/19/2022 D3 pi	BAR	0	36	0	No	0	No	0	0	4.85		103.1	2	201	3	48	0	Pk<2	0	96	0	5	X		X	X		X
5/20/2022 D4 pi	BAR	0	28	0	No	0	No	0	0
5/21/2022 D5 pi	BAR	0	40	0	No	0	No	0	0	5.05		102.5	2	192	2	52	0	Pk<2	0	98	0	4	X		X	X		X
5/22/2022 D6 pi	BAR	0	36	0	No	0	No	0	0
5/23/2022 D7 pi	BAR	0	32	0	No	0	No	0	0	5		102.6	2	198	2	40	0	Pk<2	0	98	0	4	X		X	X		X	Rt side BAL collection low d/t phlem in the scope
Total Scores		0		0		0		0	0	0.00990099			8		15		0		0		0	23
Ave Scores		0		0		0		0	0	Wt loss D0 to D7	0		1.33333		2.5		0		0		0	3.83333
38885	JUST BEFORE SEDATION								Unsedated Clinical Score	BEFORE DEXMED												Sedated Clinical Score	PROCEDURE CHECKLIST						Comments
Date	Attitude	Score	RR (bpm)	Score	Nasal or Ocular Discharge?	Score	Coughing?	Score		Wt (kg)	Score	Temp	Score	HR	Score	RR	Score	MM Color CRT	Score	SPO2	Score		Blood	Neb	Nasal Swabs	OP Swabs	Infection	BAL
							Dyspnea?
5/16/2022 D0 pi	BAR	0	44	0	No	0	No	0	0	4.05		100.7	0	180	2	24	0	Pk<2	0	100	0	2	X	X	X	X	X		Nebulizer #4 - 5'30"
5/17/2022 D1 pi	BAR	0	36	0	No	0	No	0	0	3.8		100.9	0	191	2	24	0	Pk<2	0	100	0	2	X	X	X	X		X	Nebulizer #4 - 5'33"
5/18/2022 D2 pi	BAR	0	36	0	Dried blood R nare	0	No	0	0	3.75		102	0	179	1	32	0	Pk<2	0	100	0	1	X	X	X	X			Nebulizer #4 - 6'12"
5/19/2022 D3 pi	BAR	0	32	0	No	0	No	0	0	3.95		102	0	173	1	36	0	Pk<2	0	98	0	1	X		X	X		X
5/20/2022 D4 pi	BAR	0	24	0	No	0	No	0	0
5/21/2022 D5 pi	BAR	0	36	0	No	0	No	0	0	4.1		101.6	0	180	2	30	0	Pk<2	0	98	0	2	X		X	X		X
5/22/2022 D6 pi	BAR	0	32	0	No	0	No	0	0
5/23/2022 D7 pi	BAR	0	36	0	No	0	No	0	0	4.15		102.3	0	190	2	24	0	Pk<2	0	99	0	2	X		X	X		X
Total Scores		0		0		0		0	0	-0.0246914			0		10		0		0		0	10
Ave Scores		0		0		0		0	0	Wt loss D0 to D7	0		0		1.66667		0		0		0	1.66667
39007	JUST BEFORE SEDATION								Unsedated Clinical Score	BEFORE DEXMED												Sedated Clinical Score	PROCEDURE CHECKLIST						Comments
Date	Attitude	Score	RR (bpm)	Score	Nasal or Ocular Discharge?	Score	Coughing?	Score		Wt (kg)	Score	Temp	Score	HR	Score	RR	Score	MM Color CRT	Score	SPO2	Score		Blood	Neb	Nasal Swabs	OP Swabs	Infection	BAL
							Dyspnea?
5/17/2022 D0 pi	BAR	0	24	0	No	0	No	0	0	4.25		100.7	0	194	2	56	2	Pk<2	0	99	0	4	X	X	X	X	X		Nebulizer #2 - 8'30"
5/18/2022 D1 pi	BAR	0	24	0	No	0	No	0	0	4.15		101.1	0	171	1	48	0	Pk<2	0	100	0	1	X	X	X	X		X	Nebulizer #2 - 8'25"
5/19/2022 D2 pi	BAR	0	32	0	No	0	No	0	0	4.15		101.7	0	173	1	44	0	Pk<2	0	98	0	1	X	X	X	X			Nebulizer #2 - 10'0"
5/20/2022 D3 pi	BAR	0	24	0	No	0	No	0	0	4.1		102.7	2	174	1	72	4	Pk<2	0	96	0	7	X		X	X		X	slight pink tinge to BAL fluid
5/21/2022 D4 pi	BAR	0	36	0	No	0	No	0	0
5/22/2022 D5 pi	BAR	0	48	0	No	0	No	0	0	4.15		101.6	0	178	1	36	0	Pk<2	0	98	0	1	X		X	X		X
5/23/2022 D6 pi	BAR	0	44	0	No	0	No	0	0
5/24/2022 D7 pi	BAR	0	40	0	No	0	No	0	0	4.2		102.2	0	171	1	48	0	Pk<2	0	98	0	1	X		X	X		X
Total Scores		0		0		0		0	0	0.0117647			2		7		6		0		0	15
Ave Scores		0		0		0		0	0	Wt loss D0 to D7	0		0.333333		1.16667		1		0		0	2.5
38929	JUST BEFORE SEDATION								Unsedated Clinical Score	BEFORE DEXMED												Sedated Clinical Score	PROCEDURE CHECKLIST						Comments
Date	Attitude	Score	RR (bpm)	Score	Nasal or Ocular Discharge?	Score	Coughing?	Score		Wt (kg)	Score	Temp	Score	HR	Score	RR	Score	MM Color CRT		SPO2	Score		Blood	Neb	Nasal Swabs	OP Swabs	Infection	BAL
							Dyspnea?
5/17/2022 D0 pi	BAR	0	44	0	No	0	No	0	0	4.95		100.9	0	173	1	44	0	Pk<2	0	99	0	1	X	X	X	X	X		Nebulizer #1 - 7'10"
5/18/2022 D1 pi	BAR	0	32	0	No	0	No	0	0	4.8		103.3	2	191	2	36	0	Pk<2	0	99	0	4	X	X	X	X		X	Nebulizer #1 - 7'55"
5/19/2022 D2 pi	BAR	0	32	0	No	0	No	0	0	4.75		103.3	2	163	1	44	0	Pk<2	0	100	0	3	X	X	X	X			Nebulizer #1 - 8'30"
5/20/2022 D3 pi	BAR	0	28	0	No	0	No	0	0	4.7		102.9	2	178	1	48	0	Pk<2	0	99	0	3	X		X	X		X
5/21/2022 D4 pi	BAR	0	32	0	No	0	No	0	0
5/22/2022 D5 pi	BAR	0	36	0	No	0	No	0	0	4.7		102.7	2	179	1	36	0	Pk<2	0	99	0	3	X		X	X		X
5/23/2022 D6 pi	BAR	0	40	0	No	0	No	0	0
5/24/2022 D7 pi	BAR	0	44	0	No	0	No	0	0	4.7		103.4	2	155	0	40	0	Pk<2	0	98	0	2	X		X	X		X
Total Scores		0		0		0		0	0	0.0505051			10		6		0		0		0	16
Ave Scores		0		0		0		0	0	Wt loss D0 to D7	1		1.66667		1		0		0		0	2.66667
Group 5
37744	JUST BEFORE SEDATION								Unsedated Clinical Score	BEFORE DEXMED												Sedated Clinical Score	PROCEDURE CHECKLIST
Date	Attitude	Score	RR (bpm)	Score	Nasal or Ocular Discharge?	Score	Coughing?	Score		Wt (kg)	Score	Temp	Score	HR	Score	RR	Score	MM Color CRT	Score	SPO2	Score		Blood	Neb	Nasal Swabs	OP Swabs	Infection	BAL	Comments
							Dyspnea?
6/1/2022 D0 pi	BAR	0	32	0	No	0	No	0	0	4.9		101.9	0	149	0	38	0	Pk<2	0	100	0	0	X	X	X	X	X
6/2/2022 D1 pi	BAR	0	32	0	No	0	No	0	0	4.9		101.5	0	127	0	40	0	Pk<2	0	100	0	0	X	X	X	X		X	Nebulizer #1 - start 1031, end 1040
6/3/2022 D2 pi	BAR	0	28	0	No	0	No	0	0	4.9		102.2	0	147	0	32	0	Pk<2	0	99	0	0	X	X	X	X			Nebulizer #1 - start 0953, end 1003
6/4/2022 D3 pi	BAR	0	36	0	No	0	No	0	0	4.95		102.7	2	145	0	36	0	Pk<2	0	100	0	2	X		X	X		X
6/5/2022 D4 pi	BAR	0	32	0	No	0	No	0	0
6/6/2022 D5 pi	BAR	0	32	0	No	0	No	0	0	4.95		102	0	155	0	36	0	Pk<2	0	97	0	0	X		X	X		X
6/7/2022 D6 pi	BAR	0	28	0	No	0	Mild	2	2																				reported for heavy breathing on DOS; Tx w/ meloxicam
6/8/2022 D7 pi	BAR	0	28	0	No	0	No	0	0	4.9		102.4	0	157	0	32	0	Pk<2	0	100	0	0	X		X	X		X
Total Scores		0		0		0		2	2	0			2		0		0		0		0	2
Ave Scores		0		0		0		0.25	0.25	Wt loss D0 to D7	0		0.333333		0		0		0		0	0.333333
38579	JUST BEFORE SEDATION								Unsedated Clinical Score	BEFORE DEXMED												Sedated Clinical Score	PROCEDURE CHECKLIST
Date	Attitude	Score	RR (bpm)	Score	Nasal or Ocular Discharge?	Score	Coughing?	Score		Wt (kg)	Score	Temp	Score	HR	Score	RR	Score	MM Color CRT	Score	SPO2	Score		Blood	Neb	Nasal Swabs	OP Swabs	Infection	BAL	Comments
							Dyspnea?
6/1/2022 D0 pi	BAR	0	40	0	No	0	No	0	0	4.15		101.3	0	162	1	40	0	Pk<2	0	96	0	1	X	X	X	X	X
6/2/2022 D1 pi	BAR	0	44	0	No	0	No	0	0	3.85		103	2	160	1	36	0	Pk<2	0	97	0	3	X	X	X	X		X	Nebulizer #2 - start 1050, end 1100
6/3/2022 D2 pi	BAR	0	40	0	No	0	No	0	0	3.95		102.5	2	141	0	48	0	Pk<2	0	96	0	2	X	X	X	X			Nebulizer #2 - start 1007, end 1016
6/4/2022 D3 pi	BAR	0	36	0	No	0	No	0	0	4		101.4	0	169	1	40	0	Pk<2	0	99	0	1	X		X	X		X	Epistaxis L nare after swab
6/5/2022 D4 pi	BAR	0	42	0	No	0	No	0	0
6/6/2022 D5 pi	BAR	0	52	0	No	0	Mild	2	2	4		101.2	0	134	0	52	0	Pk<2	0	93	1	1	X		X	X		X	Noted for dry cough on DOS; lungs appeared irritated during BAL - fluid slightly pink
6/7/2022 D6 pi	BAR	0	52	0	No	0	Mild	2	2																				reported for coughing on DOS; Tx w/ meloxicam
6/8/2022 D7 pi	BAR	0	44	0	No	0	No	0	0	3.95		103.2	2	169	1	80	4	Pk<2	0	98	0	7	X		X	X		X
Total Scores		0		0		0		4	4	0.0481928			6		4		4		0		1	15
Ave Scores		0		0		0		0.5	0.5	Wt loss D0 to D7	1		1		0.666667		0.666667		0		0.166667	2.5
38469	JUST BEFORE SEDATION								Unsedated Clinical Score	BEFORE DEXMED												Sedated Clinical Score	PROCEDURE CHECKLIST
Date	Attitude	Score	RR (bpm)	Score	Nasal or Ocular Discharge?	Score	Coughing?	Score		Wt (kg)	Score	Temp	Score	HR	Score	RR	Score	MM Color CRT	Score	SPO2	Score		Blood	Neb	Nasal Swabs	OP Swabs	Infection	BAL	Comments
							Dyspnea?
6/2/2022 D0 pi	BAR	0	40	0	No	0	No	0	0	3.7		101.5	0	157	0	40	0	Pk<2	0	100	0	0	X	X	X	X	X
6/3/2022 D1 pi	BAR	0	32	0	No	0	No	0	0	3.55		103.2	0	179	1	52	0	Pk<2	0	99	0	1	X	X	X	X		X	Nebulizer #3 - stat 0927, end 0933
6/4/2022 D2 pi	BAR	0	32	0	No	0	No	0	0	3.65		102.4	0	159	0	44	0	Pk<2	0	100	0	0	X	X	X	X			Nebulizer #3 - start 0946, end 0952
6/5/2022 D3 pi	BAR	0	36	0	No	0	No	0	0	3.6		102.3	0	162	1	52	0	Pk<2	0	97	0	1	X		X	X		X
6/6/2022 D4 pi	BAR	0	44	0	No	0	No	0	0
6/7/2022 D5 pi	BAR	0	38	0	No	0	No	0	0	3.5		103.3	2	177	1	38	0	Pk<2	0	100	0	3	X		X	X		X
6/8/2022 D6 pi	BAR	0	40	0	No	0	No	0	0
6/9/2022 D7 pi	BAR	0	36	0	No	0	No	0	0	3.5		102.7	0	165	1	48	0	Pk<2	0	100	0	1	X		X	X		X
Total Scores		0		0		0		0	0	0.0540541			2		4		0		0		0	6
Ave Scores		0		0		0		0	0	Wt loss D0 to D7	1		0.333333		0.666667		0		0		0	1
38941	JUST BEFORE SEDATION								Unsedated Clinical Score	BEFORE DEXMED												Sedated Clinical Score	PROCEDURE CHECKLIST
Date	Attitude	Score	RR (bpm)	Score	Nasal or Ocular Discharge?	Score	Coughing?	Score		Wt (kg)	Score	Temp	Score	HR	Score	RR	Score	MM Color CRT	Score	SPO2	Score		Blood	Neb	Nasal Swabs	OP Swabs	Infection	BAL	Comments
							Dyspnea?
6/2/2022 D0 pi	BAR	0	36	0	No	0	No	0	0	3.9		101.3	0	150	0	40	0	Pk<2	0	97	0	0	X	X	X	X	X
6/3/2022 D1 pi	BAR	0	40	0	No	0	No	0	0	3.9		103	2	183	2	60	2	Pk<2	0	98	0	6	X	X	X	X		X	Nebulizer #4 - duration 6'12", ended at 0949
6/4/2022 D2 pi	BAR	0	36	0	No	0	No	0	0	3.85		102.1	0	169	1	56	2	Pk<2	0	98	0	3	X	X	X	X			Nebulizer #4 - duration 6'37", ended at 1009
6/5/2022 D3 pi	BAR	0	48	0	No	0	No	0	0	3.9		102.7	2	154	0	44	0	Pk<2	0	97	0	2	X		X	X		X
6/6/2022 D4 pi	BAR	0	32	0	No	0	No	0	0
6/7/2022 D5 pi	BAR	0	40	0	No	0	No	0	0	3.85		102.1	0	162	1	48	0	Pk<2	0	96	0	1	X		X	X		X
6/8/2022 D6 pi	BAR	0	36	0	No	0	No	0	0
6/9/2022 D7 pi	BAR	0	36	0	No	0	No	0	0	3.75		102.3	0	166	1	44	0	Pk<2	0	98	0	1	X		X	X		X
Total Scores		0		0		0		0	0	0.0384615			4		5		4		0		0	13
Ave Scores		0		0		0		0	0	Wt loss D0 to D7	1		0.666667		0.833333		0.666667		0		0	2.16667

## Sheet: mAb
			DATA FOR FIGURE 1B
				Control Pre-exposure				Anti-SARS-CoV2 pre-exposure				Control post-exposure				Anti-SARS-CoV2 pre/post exposure				Anti-SARS-CoV2 post-exposure
			Animal ID:	38418	38901	38956	38958	38567	38907	38939	39055	38957	38960	39057	39078	38323	38885	38929	39007	37744	38469	38579	38941
	BAL	Days pi	0	0	0	0	0	0	0	0	0	0	0	0	0	0	0	0	0	0	0	0	0
			1	5.06349	4.36626	2.89293	1.06947	0.26187	1.72315	1.41178	0.308016	0.0474413	0.107181	2.70416	22.1788	19.9334	6.90423	3.74005	2.90879	0	0	0.0400875	0
			2	0	0	0	0	0	0	0	0	0	0	0	0	0	0	0	0	0	0	0	0
			3	0.216446	2.10579	0.273558	0.09144	0.101421	0.100995	0.220794	0.0507106	0.250709	0.816721	0.505798	0.323696	19.3982	7.37369	6.62881	7.84628	13.0445	3.73415	8.03153	17.3158
			5	0.320688	0.380733	0.12192	0.0762	0.0304264	0.0456396	0.0436111	0.0263695	0.0772662	0.2089	0.115478	0.143528	6.0592	11.3015	2.15014	4.366	1.07878	0.786031	5.11075	1.43903
			7	0	0	0.18669	0	0.0263695	0.0354974	0.0273837	0.0243411	0	0.164062	0.081949	0.0515108	6.10301	0.979612	0.613431	0.557095	0.498224	0.156613	1.31801	0.295432
			DATA FOR SUPPLEMENTARY FIGURE 1
				COVIC-96					AR720/AR703
			Antibody (µg/ml) in each sample at each timepoint
			Time (hr)	38399 Nasal	38399 OP	38399 BAL	38399 Plasma		38399 Nasal	38399 OP	38399 BAL	38399 Plasma
			0hr	30.0484	42.4071	2627.41	0		989.015	1277.52	5.884	0.145
			6hr	7.27725	10.3564	0.14	0		16.577	0.037	4.847	0.214
			24hr	0.18116	0.16	0	0		0.426	0.035	2.469	0.421
			48hr	0.469445	0	0	0		0.225	0.043	40.504	0.734
			72hr	0.048515	0	0	0		0.106	0.038	0.464	0.847
			96hr	0.0700522	0	0	0		0.073	0.007	0.58	1.035
			648hr									24.515
			Time (hr)	39002 Nasal	39002 Oro	39002 BAL	39002 Plasma		39002 Nasal	39002 Oro	39002 BAL	39002 Plasma
			0hr	43.69	0.0549088	25.7017	0		430.23	722.48	23.086	0.098
			6hr	12.04	0.335398	0.573767	0		2.048	0.079	8.167	0.26
			24hr	1.79	0.35	2.98101	0		0.876	0.069	3.247	0.645
			48hr	0.63	1.3	1.36767	0		0.082	0.057	1.295	1.098
			72hr	0	0	0.416724	0		0.041	0.037	0.366	1.039
			96hr	0	0	0.241425	0		0.063	0.034	0.46	1.086
			648hr									0
